# Supplementary material for: Spatial Variations in Seed Germination Traits of White Spruce (Picea glauca) and Black Spruce (P. mariana) Across the Canadian Boreal Forest
Source: Plants (Basel). 2026 Mar 12;15(6):882. doi: 10.3390/plants15060882 (PMC13029439; doi:10.3390/plants15060882)
Supplement: Supplementary file 1 [file plants-15-00882-s001.zip]

Archive with 1 entries (1 files):
- plants-4167049-supplementary.pdf
